# Supplementary material for: Exploring Concomitant Ophthalmic Comorbidities in Portuguese Patients with Inherited Retinal Diseases: A Comprehensive Clinical Study
Source: Genes (Basel). 2025 Jun 26;16(7):743. doi: 10.3390/genes16070743 (PMC12295071; doi:10.3390/genes16070743)
Supplement: Supplementary file 1 [file genes-16-00743-s001.zip]

Archive with 1 entries (1 files):
- genes-3685461-supplementary.pdf
